# Supplementary material for: Link Between Individual Codon Frequencies and Protein Expression: Going Beyond Codon Adaptation Index
Source: Int J Mol Sci. 2024 Oct 29;25(21):11622. doi: 10.3390/ijms252111622 (PMC11546221; doi:10.3390/ijms252111622)
Supplement: Supplementary file 1 [file ijms-25-11622-s001.zip]

Archive with 2 entries (2 files):
- Supplementary/Supplementary Table S1.pdf
- Supplementary/Supplementary Table S2.pdf
